# Supplementary material for: Natural history of cerebrotendinous xanthomatosis: a paediatric disease diagnosed in adulthood
Source: Orphanet J Rare Dis. 2016 Apr 16;11:41. doi: 10.1186/s13023-016-0419-x (PMC4833925; doi:10.1186/s13023-016-0419-x)
Supplement: Additional file 1: — Demographic, biochemical and genetic characteristics, and age of onset of key symptoms in a cohort of thirteen patients with CTX. (XLSX 10 kb) [file 13023_2016_419_MOESM1_ESM.xlsx]

## Sheet: Feuil1
Demographic, biochemical and genetic characteristics, and age of onset of key symptoms in a cohort of thirteen patients with CTX
General				Diagnostic tests		Age of onset (years)
Sex	Consanguinity	Sibs affected	Age at examination (years)	Cholestanol (μmol/l)	CYP27A1 mutations	Diarrhoea	Cataract	School difficulties	Psychiatric symptoms	Walking difficulties
F	no	no	26	63	Compound heterozygous c.667G>C ; c.808C>T	neonatal	18		15	22
F	no	yes	21	98	Heterozygous c.1184+1G>A	neonatal	9	5		18
F	no	yes	31	52	Heterozygous c.1184+1G>A	neonatal	19	15	31
M	yes	no	25	37	Homozygous c.256-2del	early childhood	14	13		20
F	no	no	34	35	Compound heterozygous c.1183C>T; c.1213C>T	early childhood	6	6		20
M	no	no	30	71	Compound heterozygous c.646G>C ; c.1183C>T	no	10	10		16
M	no	yes	29	92	Compound heterozygous c.1183C>T; c.1435C>T	neonatal		14	15	15
F	no	yes	19	96	Compound heterozygous c.1183C>T; c.1435C>T	neonatal		10	16
F	no	no	48	48	Homozygous c.1183C>T	no	5	11		23
M	yes	no	56	54	Homozygous c.845-1G>A	no	51	10	10	50
F	no	no	60	36	Compound heterozygous c.1183C>T; c.1184+1G>A	neonatal	5		40	26
F	yes	yes	22	90	Homozygous c.1476+2T>C	0.5	13	7		14
F	yes	yes	17	62	Homozygous c.1476+2T>C	0.5	8	8		12
